# Supplementary material for: Genotypic Variation and Mixtures of Lyme Borrelia in Ixodes Ticks from North America and Europe
Source: PLoS One. 2010 May 14;5(5):e10650. doi: 10.1371/journal.pone.0010650 (PMC2871049; doi:10.1371/journal.pone.0010650)
Supplement: Table S1 — Table showing the detected A, G, C, T nucleotides detected for the different genotypes. (0.04 MB XLS) [file pone.0010650.s001.xls]

## Sheet: Table S1
Table S1: Borrelia isolate genotypes and associated basecount signatures
Species	Specimen ID1	GT	BCT3514	BCT3515	BCT3516	BCT3517	BCT3518	BCT3519	BCT3520	BCT3511
Borrelia burgdorferi	109A, 160B, CA3, CT13, CT20, CT32, CT38, CT39*, CT45, NY5, NY13*, NY33, NY74, NY76, NY83, NY87, CT23*, CT6	1	45 37 14 45	15 22 15 16	39 27 23 39	38 28 24 31	38 22 14 36	42 30 19 44	58 23 15 45	36 30 14 36
	CA1, CA2, IN9*	2	45 37 14 45	15 22 15 16	38 28 23 39	37 29 24 31	37 23 14 36	42 30 19 44	58 22 15 46	36 30 14 36
	CA92-0953, CA6	3	45 37 14 45	15 22 15 16	38 28 23 39	38 28 24 31	37 23 14 36	40 31 19 45	58 22 15 46	36 30 14 36
	CA92-1096, CA4, CA5, CA11	4	45 37 14 45	15 22 15 16	38 28 23 39	38 28 24 31	38 22 14 36	40 31 19 45	58 22 15 46	36 30 15 35
	NC92-0972	5	45 37 14 45	15 22 15 16	38 28 23 39	38 28 24 31	39 21 15 35	41 30 20 44	58 23 15 45	36 30 15 35
	B31, 297, 136b, 132a, 163b, 132b, IP2, PKa2, IP3, L65, H3, IP1, HB1, Lenz, HII, Ho, OEA11, 132A, Z11, CT28*, CT42*, CT48, NY24, NY27, NY40, NY55, NY75*	6	45 37 14 45	15 22 15 16	39 27 23 39	38 28 24 31	38 22 14 36	41 30 20 44	58 22 15 46	37 29 14 36
	CT8, CT19, CT31, CT34, CT46, NY23*, NY48, NY73*	7	45 37 14 45	15 22 15 16	38 28 23 39	38 28 24 31	39 21 14 36	42 30 19 44	58 23 15 45	36 30 14 36
	NC-2, JD1, CT11, NY20, NY22, NY25, NY45, NY46, NY53, NY59*, NY41*	8	45 37 14 45	15 22 15 16	38 28 23 39	38 28 24 31	38 22 14 36	41 30 20 44	58 22 15 46	36 30 14 36
	si-4, 217-5, Bol6, Z6, GER_204	9	45 37 14 45	15 22 15 16	39 27 23 39	38 28 24 31	38 22 13 37	41 30 20 44	58 23 15 45	36 30 14 36
	WI-MCI, IN5, CT41*, CT49*, NY50, NY70, NY79	10	45 37 14 45	15 22 15 16	39 27 23 39	38 28 24 31	39 21 15 35	41 31 19 44	58 22 15 46	36 30 15 35
	IN2, IN8, CT4, CT10, CT12, CT16*, CT17*, CT21, CT23*, CT25, CT26, CT27, CT33, CT35, CT36*, CT37, CT40, NY8, NY16, NY18, NY29, NY34, NY36*, NY37, NY39, NY42*, NY44, NY47, NY52, NY64, NY66, NY72, CT39*, NY59*, CT16*, CT36*, NY36*, NY52, NY71*	11	45 37 14 45	15 22 15 16	38 28 23 39	38 28 25 30	38 22 13 37	41 30 20 44	58 22 15 46	36 30 14 36
	94a, CT1, CT5, CT9, CT47, NY12, NY17, NY26, NY30, NY35, NY41*, NY65, NY67, NY68	12	45 37 14 45	15 22 15 16	38 28 23 39	38 28 25 30	38 22 14 36	41 30 20 44	58 22 15 46	36 30 14 36
	CT14, CT44, NY54	13	45 37 14 45	15 22 15 16	39 27 23 39	38 28 24 31	39 21 14 36	41 30 20 44	58 22 16 45	36 30 15 35
	Bol12, Bol24, Lx36, ZS7, DK7, Y32, Y2, Y3, HY19, Y20, Y9	14	45 37 14 45	15 22 15 16	38 28 23 39	37 29 24 31	39 21 14 36	42 30 19 44	58 23 15 45	36 30 14 36
	N40, JS91, KL55, SD91, NP14, 88a, KI93, GI71, NY28*, NY38, NY49*, NY56, NY60, NY82	15	45 37 14 45	15 22 15 16	38 28 24 38	38 28 24 31	38 22 14 36	41 30 20 44	58 22 15 46	36 30 14 36
	Bol29, Bol30, MT30, KD13, SF3, KI29, BL31679, VR26	16	45 37 14 45	15 22 15 16	38 28 23 39	37 29 24 31	37 23 14 36	42 30 19 44	58 23 15 45	36 30 14 36
	Z9	17	45 37 14 45	15 22 15 16	39 27 23 39	38 28 24 31	37 23 14 36	41 30 20 44	58 23 15 45	36 30 14 36
	Bol27, Bol15, FR-93/1, Bol25, Bol2	18	45 37 14 45	15 22 15 16	38 28 23 39	36 30 24 31	37 23 14 36	42 30 19 44	58 23 15 45	36 30 14 36
	VS219	19	45 37 14 45	15 22 15 16	38 28 23 39	37 29 23 32	39 21 14 36	42 30 19 44	58 23 15 45	36 30 14 36
	Y1, Y10, Ri9, Y14	20	45 37 14 45	15 22 15 16	39 27 23 39	38 28 24 31	39 21 13 37	41 30 20 44	58 23 15 45	36 30 14 36
	Ri5	21	45 37 14 45	15 22 15 16	39 27 23 39	40 25 24 32	38 22 14 36	39 32 19 45	58 22 15 46	36 30 14 36
	86b, 97b, IN3, CT2*, CT15*, NY7*, NY61*, NY63	22	45 37 14 45	15 22 15 16	38 28 24 38	38 28 24 31	38 22 14 36	40 31 19 45	58 22 15 46	36 30 15 35
	80a, 72a, CT3*, CT7, CT22, CT43, NY3, NY6, NY9, NY21, NY43, NY62, NY77, NY80	23	45 37 14 45	15 22 15 16	39 27 23 39	38 28 24 31	38 22 15 35	41 30 20 44	58 22 15 46	36 30 15 35
	MI407	24	45 37 14 45	15 22 15 16	38 28 23 39	38 28 24 31	39 21 15 35	41 30 20 44	58 22 15 46	36 30 15 35
	156a, IN7, NY81*, NY86	25	45 37 14 45	15 22 15 16	38 28 23 39	38 28 24 31	37 23 14 36	41 31 19 44	58 22 15 46	36 30 14 36
	MI415, IN4*	26	45 37 14 45	15 22 15 16	39 27 23 39	37 29 24 31	38 22 14 36	42 30 19 44	58 22 15 46	36 30 14 36
	MI418	27	45 37 14 45	15 22 15 16	38 28 24 38	38 28 24 31	38 22 15 35	41 30 20 44	58 22 15 46	36 30 14 36
	168a	28	45 37 14 45	15 22 15 16	38 28 23 39	38 28 24 31	39 21 14 36	41 31 19 44	58 22 15 46	36 30 15 35
	Bol26	29	45 37 14 45	15 22 15 16	39 27 23 39	37 29 24 31	37 23 14 36	41 30 20 44	58 23 15 45	36 30 14 36
	NY85*	30	45 37 14 45	15 22 15 16	39 27 23 39	38 28 24 31	39 21 14 36	42 30 19 44	58 22 15 46	36 30 14 36
	NY4, NY51	31	45 37 14 45	15 22 15 16	38 28 23 39	38 28 24 31	37 23 17 36	40 31 19 45	58 22 15 46	36 30 15 35
	CA8, IN6, IN12*, NY84, NY85*, IN9*	32	45 37 14 45	15 22 15 16	39 27 23 39	38 28 24 31	39 21 14 36	41 30 20 44	58 22 15 46	36 30 15 35
	CT42*, NY2, NY58, NJ1	33	45 37 14 45	15 22 15 16	38 28 23 39	38 28 24 31	39 21 14 36	41 31 19 44	58 22 15 46	36 30 14 36
	CA7, IN10, CT6, CT24, NY10*, NY15*, NY32, NY57, NY71*, NY78	34	45 37 14 45	15 22 15 16	38 28 24 38	38 28 24 31	38 22 14 36	41 31 19 44	58 22 15 46	36 30 14 36
	CA9, NY69	35	45 37 14 45	15 22 15 16	39 27 23 39	38 28 24 31	39 21 14 36	41 30 20 44	58 22 15 46	36 30 14 36
	CT30, NY1	36	45 37 14 45	15 22 15 16	39 27 23 39	38 28 24 31	39 21 14 36	42 30 19 44	58 23 15 45	36 30 14 36
	CT18	37	45 37 14 45	15 22 15 16	39 27 23 39	38 28 24 31	38 22 14 36	42 30 19 44	58 23 15 45	36 30 15 35
	CT29	38	45 37 14 45	15 22 15 16	38 28 23 39	38 28 25 30	39 21 14 36	41 30 20 44	58 22 15 46	36 30 14 36
	CT41*, IN12*, IN1, IN11	39	45 37 14 45	15 22 15 16	38 28 23 39	38 28 24 31	39 21 14 36	41 30 20 44	58 22 15 46	36 30 14 36
	NY13*, CT28*, CT17*	40	45 37 14 45	15 22 15 16	39 27 23 39	38 28 25 30	38 22 14 36	41 30 20 44	58 22 15 46	36 30 14 36
	CT2*, NY7*, NY15*	41	45 37 14 45	15 22 15 16	38 28 24 38	38 28 24 31	38 22 14 36	41 30 20 44	58 22 15 46	36 30 15 35
	CT50	42	45 37 14 45	15 22 15 16	38 28 24 38	38 28 24 31	38 22 14 36	41 31 19 44	58 22 15 46	36 30 15 35
	NY14	43	45 37 14 45	15 22 15 16	39 27 23 39	38 28 24 31	39 21 14 36	41 31 19 44	58 22 15 46	36 30 15 35
	NY75*, NY10*	44	45 37 14 45	15 22 15 16	38 28 23 39	38 28 24 31	38 22 14 36	41 31 19 44	58 22 15 46	36 30 14 36
	NY11*	45	45 37 14 45	15 22 15 16	39 27 23 39	38 28 24 31	38 22 14 36	41 30 20 44	58 22 15 46	36 30 14 36
	NY11*	46	45 37 14 45	15 22 15 16	38 28 23 39	38 28 24 31	39 21 14 36	41 30 20 44	58 22 15 46	37 29 14 36
	NY19	47	45 37 14 45	15 22 15 16	38 28 23 39	38 28 24 31	38 22 17 36	41 30 20 44	58 22 15 46	36 30 14 36
	NY28*	48	45 37 14 45	15 22 15 16	38 28 24 38	38 28 25 30	38 22 14 36	41 30 20 44	58 22 15 46	36 30 14 36
	NY31	49	45 37 14 45	15 22 15 16	38 28 24 38	38 28 24 31	38 22 14 36	40 31 19 45	58 22 15 46	36 30 15 35
	NY23*	50	45 37 14 45	15 22 15 16	38 28 23 39	38 28 24 31	39 21 14 36	41 30 20 44	58 23 15 45	36 30 15 35
	NY42*	51	45 37 14 45	15 22 15 16	38 28 23 39	38 28 25 30	38 22 14 36	40 31 19 45	58 22 15 46	36 30 14 36
	NY73*	52	45 37 14 45	15 22 15 16	38 28 23 39	38 28 24 31	38 22 14 36	41 30 20 44	58 23 15 45	36 30 14 36
	CA10	53	45 37 14 45	15 22 15 16	39 27 23 39	37 29 24 31	38 22 14 36	41 31 19 44	58 22 15 46	36 30 14 36
Borrelia afzelii	ACA1 (UK-814), GER_169	1	44 39 15 43	15 22 17 14	39 25 20 44	39 27 24 31	35 25 18 35	41 30 20 44	58 22 15 46	35 31 15 35
	pKo, GER_106, GER_139*	2	44 39 15 43	15 22 17 14	39 25 20 44	39 27 24 31	35 25 18 35	41 30 21 43	58 22 14 47	35 31 15 35
	GER_033, GER_038	3	44 39 15 43	15 22 17 14	39 25 20 44	39 27 24 31	37 22 18 36	41 30 21 43	58 22 14 47	35 31 15 35
	GER_005*	4	44 39 15 43	15 22 17 14	39 25 20 44	39 27 24 31	36 23 16 35	41 30 21 43	58 22 14 47	35 31 15 35
	GER_005*, GER_139*, GER_176, GER_178*, GER_200	5	44 39 15 43	15 22 17 14	39 25 20 44	39 27 24 31	36 24 15 35	41 30 21 43	58 22 14 47	35 31 15 35
	GER_119, GER_178*	6	44 39 15 43	15 22 17 14	39 25 20 44	39 27 24 31	36 24 18 35	41 30 21 43	58 22 14 47	35 31 15 35
	GER_022, GER_116	7	44 39 15 43	15 22 17 14	39 25 20 44	39 27 24 31	35 25 17 36	41 30 21 43	58 22 14 47	35 31 15 35
	GER_125	8	44 39 15 43	15 22 17 14	39 25 20 44	39 27 24 31	36 24 18 35	41 30 22 42	58 22 14 47	35 31 15 35
	GER_004	9	44 39 15 43	15 22 17 14	38 26 20 44	39 27 24 31	36 23 16 35	41 30 21 43	58 22 14 47	35 31 15 35
B. garinii	VSBM	1	48 35 13 45	14 23 16 15	38 26 22 42	39 27 25 30	34 20 17 33	41 31 16 47	58 22 15 46	36 30 18 32
	NT29 HS9	2	48 35 13 45	14 23 16 15	38 26 23 41	38 28 26 29	32 21 16 35	41 31 17 46	58 22 14 47	37 30 16 33
	GER_158	3	DNP	14 23 16 15	38 26 22 42	40 26 25 30	34 20 16 34	41 31 16 47	59 21 15 46	36 30 17 33
	GER_020	4	DNP	14 23 16 15	38 26 22 42	39 27 25 30	33 21 16 34	41 31 16 47	58 22 15 46	36 30 19 31
B. valaisiana	GER_143	1	44 39 14 44	15 22 16 15	DNP	39 27 26 29	34 20 16 37	42 29 17 47	57 23 14 47	34 32 18 32
B. andersonii	19857	1	46 36 14 45	15 22 15 16	36 28 24 40	39 26 26 30	38 21 17 37	41 30 20 44	57 23 14 47	36 30 14 36
B. bissettii	DN127	1	45 37 14 45	14 23 17 14	36 28 23 41	37 28 25 31	38 22 17 36	40 31 17 47	58 22 15 46	36 30 14 36
B. lusitaniae	PotiB1	1	44 39 15 43	14 23 17 14	37 28 23 40	39 27 23 32	34 24 14 35	42 29 19 45	56 24 14 47	32 34 16 34
B. spielmanii	GER_173	1	DNP	15 22 15 16	39 25 20 44	39 28 24 30	32 23 17 35	40 30 19 46	DNP	37 29 14 36
1Italicized samples are European in origin; unitalicized samples are United States in origin
*Denotes a mixture of more then one genotype
GT = Genotype; DNP = Did Not Prime
